# Supplementary material for: Metabolic imaging in living plants: A promising field for chemical exchange saturation transfer (CEST) MRI
Source: Sci Adv. 2024 Sep 18;10(38):eadq4424. doi: 10.1126/sciadv.adq4424 (PMC11409970; doi:10.1126/sciadv.adq4424)
Supplement: Supplementary file 2 — Movie S1 [file sciadv.adq4424_movie_s1.zip]

Archive with 1 entries (1 files):
- adq4424_movie_s1.mp4
